# Supplementary material for: Prime editing with genuine Cas9 nickases minimizes unwanted indels
Source: Nat Commun. 2023 Mar 30;14:1786. doi: 10.1038/s41467-023-37507-8 (PMC10063541; doi:10.1038/s41467-023-37507-8)
Supplement: Supplementary file 4 — Supplementary Data 2 [file 41467_2023_37507_MOESM4_ESM.xlsx]

## Sheet: Sheet1
Supplementary Data 2. Sequences of pegRNAs for PE2 experiments.
Target	Programmed edit	pegRNA spacer (5′-3′)	pegRNA scaffold (5′-3′)	pegRNA 3' extension (5′-3′) (RTT+PBS)
HEK2	+5G>T	GAACACAAAGCATAGACTGC	GTTTTAGAGCTAGAAATAGCAAGTTAAAATAAGGCTAGTCCGTTATCAACTTGAAAAAGTGGCACCGAGTCGGTGC	TGGCCCGCCACGCAGTCTATGCTTTGT
VEGFA	+5G>T	GATGTCTGCAGGCCAGATGA	GTTTTAGAGCTAGAAATAGCAAGTTAAAATAAGGCTAGTCCGTTATCAACTTGAAAAAGTGGCACCGAGTCGGTGC	AATGTGCCATCTGGAGCACTCATCTGGCCTGCAGA
EphA1	+2G>T	GCTCCAATTGGATCTACCGC	GTTTTAGAGCTAGAAATAGCAAGTTAAAATAAGGCTAGTCCGTTATCAACTTGAAAAAGTGGCACCGAGTCGGTGC	AGCCTCCTCCCCGAGGTAGATCCAATTG
EMX1	+5G>T	GAGTCCGAGCAGAAGAAGAA	GTTTTAGAGCTAGAAATAGCAAGTTAAAATAAGGCTAGTCCGTTATCAACTTGAAAAAGTGGCACCGAGTCGGTGC	ATGGGAGCACTTCTTCTTCTGCTCGGAC
EphB4	+3A>C	GCAGAATATTCGGACAAACA	GTTTTAGAGCTAGAAATAGCAAGTTAAAATAAGGCTAGTCCGTTATCAACTTGAAAAAGTGGCACCGAGTCGGTGC	AGATACTGTCCGGGTTTGTCCGAATATT
FANCF	+5G>T	GGAATCCCTTCTGCAGCACC	GTTTTAGAGCTAGAAATAGCAAGTTAAAATAAGGCTAGTCCGTTATCAACTTGAAAAAGTGGCACCGAGTCGGTGC	GGAAAAGCGATCAAGGTGCTGCAGAAGGGATT
HEK3	+2G>C	GGCCCAGACTGAGCACGTGA	GTTTTAGAGCTAGAAATAGCAAGTTAAAATAAGGCTAGTCCGTTATCAACTTGAAAAAGTGGCACCGAGTCGGTGC	TCTGCCATGACGTGCTCAGTCTG
HPRTe3	+2G>T	GATGTGATGAAGGAGATGGG	GTTTTAGAGCTAGAAATAGCAAGTTAAAATAAGGCTAGTCCGTTATCAACTTGAAAAAGTGGCACCGAGTCGGTGC	ATGTGATGGCCTCACATCTCCTTCATCA
RUNX1	+6G>C	GCATTTTCAGGAGGAAGCGA	GTTTTAGAGCTAGAAATAGCAAGTTAAAATAAGGCTAGTCCGTTATCAACTTGAAAAAGTGGCACCGAGTCGGTGC	TGTCTGAAGGCATCGCTTCCTCCTGAAAAT
HEK4	+2G>T	GGCACTGCGGCTGGAGGTGG	GTTTTAGAGCTAGAAATAGCAAGTTAAAATAAGGCTAGTCCGTTATCAACTTGAAAAAGTGGCACCGAGTCGGTGC	TTAACCCCAACCTCCAGCC
TYRO3	+5G>T	GGCCACACTAGCGTTGCTGC	GTTTTAGAGCTAGAAATAGCAAGTTAAAATAAGGCTAGTCCGTTATCAACTTGAAAAAGTGGCACCGAGTCGGTGC	AAAGCTTTCAAGCAGCAACGCTAGTGT
HEK1	+5G>T	GGGAAAGACCCAGCATCCGT	GTTTTAGAGCTAGAAATAGCAAGTTAAAATAAGGCTAGTCCGTTATCAACTTGAAAAAGTGGCACCGAGTCGGTGC	TTTCAGCGACACACGGATGCTGGGTCTT
