# Supplementary material for: Prime editing with genuine Cas9 nickases minimizes unwanted indels
Source: Nat Commun. 2023 Mar 30;14:1786. doi: 10.1038/s41467-023-37507-8 (PMC10063541; doi:10.1038/s41467-023-37507-8)
Supplement: Supplementary file 5 — Supplementary Data 3 [file 41467_2023_37507_MOESM5_ESM.xlsx]

## Sheet: Sheet1
Supplementary Data 3. Sequences of pegRNAs and sgRNAs for PE3 experiments.
pegRNAs
Target	Programmed edit	pegRNA spacer (5′-3′)	pegRNA scaffold (5′-3′)	pegRNA 3' extension (5′-3′) (RTT+PBS)
RUNX1	+1C>T	GCATTTTCAGGAGGAAGCGA	GTTTTAGAGCTAGAAATAGCAAGTTAAAATAAGGCTAGTCCGTTATCAACTTGAAAAAGTGGCACCGAGTCGGTGC	TGTCTGAAGCCATCACTTCCTCCTGAAAAT
RUNX1	+2G>A	GCATTTTCAGGAGGAAGCGA	GTTTTAGAGCTAGAAATAGCAAGTTAAAATAAGGCTAGTCCGTTATCAACTTGAAAAAGTGGCACCGAGTCGGTGC	TGTCTGAAGCCATTGCTTCCTCCTGAAAAT
RUNX1	+3A>C	GCATTTTCAGGAGGAAGCGA	GTTTTAGAGCTAGAAATAGCAAGTTAAAATAAGGCTAGTCCGTTATCAACTTGAAAAAGTGGCACCGAGTCGGTGC	TGTCTGAAGCCAGCGCTTCCTCCTGAAAAT
RUNX1	+4T>C	GCATTTTCAGGAGGAAGCGA	GTTTTAGAGCTAGAAATAGCAAGTTAAAATAAGGCTAGTCCGTTATCAACTTGAAAAAGTGGCACCGAGTCGGTGC	TGTCTGAAGCCGTCGCTTCCTCCTGAAAAT
RUNX1	+6G>C	GCATTTTCAGGAGGAAGCGA	GTTTTAGAGCTAGAAATAGCAAGTTAAAATAAGGCTAGTCCGTTATCAACTTGAAAAAGTGGCACCGAGTCGGTGC	TGTCTGAAGGCATCGCTTCCTCCTGAAAAT
FANCF	+1A>G	GGAATCCCTTCTGCAGCACC	GTTTTAGAGCTAGAAATAGCAAGTTAAAATAAGGCTAGTCCGTTATCAACTTGAAAAAGTGGCACCGAGTCGGTGC	GGAAAAGCGATCCAGGCGCTGCAGAAGGGAT
FANCF	+2C>A	GGAATCCCTTCTGCAGCACC	GTTTTAGAGCTAGAAATAGCAAGTTAAAATAAGGCTAGTCCGTTATCAACTTGAAAAAGTGGCACCGAGTCGGTGC	GGAAAAGCGATCCAGTTGCTGCAGAAGGGAT
FANCF	+3C>G	GGAATCCCTTCTGCAGCACC	GTTTTAGAGCTAGAAATAGCAAGTTAAAATAAGGCTAGTCCGTTATCAACTTGAAAAAGTGGCACCGAGTCGGTGC	GGAAAAGCGATCCACGTGCTGCAGAAGGGAT
FANCF	+5G>T	GGAATCCCTTCTGCAGCACC	GTTTTAGAGCTAGAAATAGCAAGTTAAAATAAGGCTAGTCCGTTATCAACTTGAAAAAGTGGCACCGAGTCGGTGC	GGAAAAGCGATCAAGGTGCTGCAGAAGGGA
FANCF	+7A>C	GGAATCCCTTCTGCAGCACC	GTTTTAGAGCTAGAAATAGCAAGTTAAAATAAGGCTAGTCCGTTATCAACTTGAAAAAGTGGCACCGAGTCGGTGC	GGAAAAGCGAGCCAGGTGCTGCAGAAGGGAT
HEK3	+1T>A	GGCCCAGACTGAGCACGTGA	GTTTTAGAGCTAGAAATAGCAAGTTAAAATAAGGCTAGTCCGTTATCAACTTGAAAAAGTGGCACCGAGTCGGTGC	TTCCTCTGCCATCTCGTGCTCAGTCTG
HEK3	+2G>C	GGCCCAGACTGAGCACGTGA	GTTTTAGAGCTAGAAATAGCAAGTTAAAATAAGGCTAGTCCGTTATCAACTTGAAAAAGTGGCACCGAGTCGGTGC	TCTGCCATGACGTGCTCAGTCTG
HEK3	+3A>T	GGCCCAGACTGAGCACGTGA	GTTTTAGAGCTAGAAATAGCAAGTTAAAATAAGGCTAGTCCGTTATCAACTTGAAAAAGTGGCACCGAGTCGGTGC	TCTGCCAACACGTGCTCAGTCTG
HEK3	+5G>A	GGCCCAGACTGAGCACGTGA	GTTTTAGAGCTAGAAATAGCAAGTTAAAATAAGGCTAGTCCGTTATCAACTTGAAAAAGTGGCACCGAGTCGGTGC	TCTGCTATCACGTGCTCAGTCTG
HEK3	+7C>A	GGCCCAGACTGAGCACGTGA	GTTTTAGAGCTAGAAATAGCAAGTTAAAATAAGGCTAGTCCGTTATCAACTTGAAAAAGTGGCACCGAGTCGGTGC	TCTTCCATCACGTGCTCAGTCTG
sgRNAs
Target	Nick position	sgRNA spacer (5′-3′)	sgRNA scaffold (5′-3′)
RUNX1	+38nick	GATGAAGCACTGTGGGTACGA	GTTTTAGAGCTAGAAATAGCAAGTTAAAATAAGGCTAGTCCGTTATCAACTTGAAAAAGTGGCACCGAGTCGGTGC
FANCF	+48nick	GGGGTCCCAGGTGCTGACGT	GTTTTAGAGCTAGAAATAGCAAGTTAAAATAAGGCTAGTCCGTTATCAACTTGAAAAAGTGGCACCGAGTCGGTGC
HEK3	+90nick	GTCAACCAGTATCCCGGTGC	GTTTTAGAGCTAGAAATAGCAAGTTAAAATAAGGCTAGTCCGTTATCAACTTGAAAAAGTGGCACCGAGTCGGTGC
