# Supplementary material for: Prime editing with genuine Cas9 nickases minimizes unwanted indels
Source: Nat Commun. 2023 Mar 30;14:1786. doi: 10.1038/s41467-023-37507-8 (PMC10063541; doi:10.1038/s41467-023-37507-8)
Supplement: Supplementary file 6 — Supplementary Data 4 [file 41467_2023_37507_MOESM6_ESM.xlsx]

## Sheet: Sheet1
Supplementary Data 4. Sequences of epegRNAs and sgRNAs for single base substitution, Flag-tag insertion and 15-bp deletion used in mammalian cell experiments.
pegRNAs
Target	Programmed edit	pegRNA spacer (5′-3′)	pegRNA scaffold (5′-3′)	pegRNA 3' extension (5′-3′) (RTT+PBS)	pegRNA linker (5′-3′)	pegRNA 3' structural motif (5′-3′)
FANCF	+1A>G	GGAATCCCTTCTGCAGCACC	GTTTTAGAGCTAGAAATAGCAAGTTAAAATAAGGCTAGTCCGTTATCAACTTGAAAAAGTGGCACCGAGTCGGTGC	GGAAAAGCGATCCAGGCGCTGCAGAAGGGAT	TATATCCT	TTGACGCGGTTCTATCTAGTTACGCGTTAAACCAACTAGAAA
FANCF	+2C>A	GGAATCCCTTCTGCAGCACC	GTTTTAGAGCTAGAAATAGCAAGTTAAAATAAGGCTAGTCCGTTATCAACTTGAAAAAGTGGCACCGAGTCGGTGC	GGAAAAGCGATCCAGTTGCTGCAGAAGGGAT	AATATAAT	TTGACGCGGTTCTATCTAGTTACGCGTTAAACCAACTAGAAA
FANCF	+3C>G	GGAATCCCTTCTGCAGCACC	GTTTTAGAGCTAGAAATAGCAAGTTAAAATAAGGCTAGTCCGTTATCAACTTGAAAAAGTGGCACCGAGTCGGTGC	GGAAAAGCGATCCACGTGCTGCAGAAGGGAT	AATAATTG	TTGACGCGGTTCTATCTAGTTACGCGTTAAACCAACTAGAAA
FANCF	+7A>C	GGAATCCCTTCTGCAGCACC	GTTTTAGAGCTAGAAATAGCAAGTTAAAATAAGGCTAGTCCGTTATCAACTTGAAAAAGTGGCACCGAGTCGGTGC	GGAAAAGCGAGCCAGGTGCTGCAGAAGGGAT	ATACAATA	TTGACGCGGTTCTATCTAGTTACGCGTTAAACCAACTAGAAA
HEK3	+1T>A	GGCCCAGACTGAGCACGTGA	GTTTTAGAGCTAGAAATAGCAAGTTAAAATAAGGCTAGTCCGTTATCAACTTGAAAAAGTGGCACCGAGTCGGTGC	TTCCTCTGCCATCTCGTGCTCAGTCTG	ATGAAAGA	GGGTCAGGAGCCCCCCCCCTGAACCCAGGATAACCCTCAAAGTCGGGGGGCAACCC
HEK3	+2G>C	GGCCCAGACTGAGCACGTGA	GTTTTAGAGCTAGAAATAGCAAGTTAAAATAAGGCTAGTCCGTTATCAACTTGAAAAAGTGGCACCGAGTCGGTGC	TCTGCCATGACGTGCTCAGTCTG	AATTAACA	GGGTCAGGAGCCCCCCCCCTGAACCCAGGATAACCCTCAAAGTCGGGGGGCAACCC
HEK3	+3A>T	GGCCCAGACTGAGCACGTGA	GTTTTAGAGCTAGAAATAGCAAGTTAAAATAAGGCTAGTCCGTTATCAACTTGAAAAAGTGGCACCGAGTCGGTGC	TCTGCCAACACGTGCTCAGTCTG	GAATAAAT	GGGTCAGGAGCCCCCCCCCTGAACCCAGGATAACCCTCAAAGTCGGGGGGCAACCC
HEK3	+5G>A	GGCCCAGACTGAGCACGTGA	GTTTTAGAGCTAGAAATAGCAAGTTAAAATAAGGCTAGTCCGTTATCAACTTGAAAAAGTGGCACCGAGTCGGTGC	TCTGCTATCACGTGCTCAGTCTG	TAGATAAA	GGGTCAGGAGCCCCCCCCCTGAACCCAGGATAACCCTCAAAGTCGGGGGGCAACCC
HEK3	+7C>A	GGCCCAGACTGAGCACGTGA	GTTTTAGAGCTAGAAATAGCAAGTTAAAATAAGGCTAGTCCGTTATCAACTTGAAAAAGTGGCACCGAGTCGGTGC	TCTTCCATCACGTGCTCAGTCTG	AAAGAAAC	GGGTCAGGAGCCCCCCCCCTGAACCCAGGATAACCCTCAAAGTCGGGGGGCAACCC
EMX1	+5G>T	GAGTCCGAGCAGAAGAAGAA	GTTTTAGAGCTAGAAATAGCAAGTTAAAATAAGGCTAGTCCGTTATCAACTTGAAAAAGTGGCACCGAGTCGGTGC	GTGATGGGAGCACTTCTTCTTCTGCTCGGA	AACAATCT	GGGTCAGGAGCCCCCCCCCTGAACCCAGGATAACCCTCAAAGTCGGGGGGCAACCC
HEXA	+5G>T	GTACCTGAACCGTATATCCTA	GTTTTAGAGCTAGAAATAGCAAGTTAAAATAAGGCTAGTCCGTTATCAACTTGAAAAAGTGGCACCGAGTCGGTGC	AGTCAGGGCAATAGGATATACGGTTC	TCTAAATA	GGGTCAGGAGCCCCCCCCCTGAACCCAGGATAACCCTCAAAGTCGGGGGGCAACCC
PRNP	+6G>T	GCAGTGGTGGGGGGCCTTGG	GTTTTAGAGCTAGAAATAGCAAGTTAAAATAAGGCTAGTCCGTTATCAACTTGAAAAAGTGGCACCGAGTCGGTGC	ATGTAGACGCCAAGGCCCCCCACC	TAGACACA	CGCGGTTCTATCTAGTTACGCGTTAAACCAACTAGAA
RNF2	+1C>A	GTCATCTTAGTCATTACCTG	GTTTTAGAGCTAGAAATAGCAAGTTAAAATAAGGCTAGTCCGTTATCAACTTGAAAAAGTGGCACCGAGTCGGTGC	AACGAACACCTCATGTAATGACTAAGATG	TCATCTCT	GGGTCAGGAGCCCCCCCCCTGAACCCAGGATAACCCTCAAAGTCGGGGGGCAACCC
RUNX1	+2G>A	GCATTTTCAGGAGGAAGCGA	GTTTTAGAGCTAGAAATAGCAAGTTAAAATAAGGCTAGTCCGTTATCAACTTGAAAAAGTGGCACCGAGTCGGTGC	TGTCTGAAGCCATTGCTTCCTCCTGAAAAT	ATACCTTG	TTGACGCGGTTCTATCTAGTTACGCGTTAAACCAACTAGAAA
RUNX1	+3A>C	GCATTTTCAGGAGGAAGCGA	GTTTTAGAGCTAGAAATAGCAAGTTAAAATAAGGCTAGTCCGTTATCAACTTGAAAAAGTGGCACCGAGTCGGTGC	TGTCTGAAGCCAGCGCTTCCTCCTGAAAAT	TATAACCG	TTGACGCGGTTCTATCTAGTTACGCGTTAAACCAACTAGAAA
RUNX1	+4T>C	GCATTTTCAGGAGGAAGCGA	GTTTTAGAGCTAGAAATAGCAAGTTAAAATAAGGCTAGTCCGTTATCAACTTGAAAAAGTGGCACCGAGTCGGTGC	TGTCTGAAGCCGTCGCTTCCTCCTGAAAAT	TATAACCG	TTGACGCGGTTCTATCTAGTTACGCGTTAAACCAACTAGAAA
RUNX1	+6G>C	GCATTTTCAGGAGGAAGCGA	GTTTTAGAGCTAGAAATAGCAAGTTAAAATAAGGCTAGTCCGTTATCAACTTGAAAAAGTGGCACCGAGTCGGTGC	TGTCTGAAGGCATCGCTTCCTCCTGAAAAT	ATAAACCG	TTGACGCGGTTCTATCTAGTTACGCGTTAAACCAACTAGAAA
VEGFA	+5G>T	GATGTCTGCAGGCCAGATGA	GTTTTAGAGCTAGAAATAGCAAGTTAAAATAAGGCTAGTCCGTTATCAACTTGAAAAAGTGGCACCGAGTCGGTGC	AATGTGCCATCTGGAGCACTCATCTGGCCTGCAGA	ACAATCTC	GGGTCAGGAGCCCCCCCCCTGAACCCAGGATAACCCTCAAAGTCGGGGGGCAACCC
HBB	+5G>T	GCATGGTGCACCTGACTCCTG	GTTTTAGAGCTAGAAATAGCAAGTTAAAATAAGGCTAGTCCGTTATCAACTTGAAAAAGTGGCACCGAGTCGGTGC	AGACTTCTCAACAGGAGTCAGGTGCAC	GTAGAATA	GGGTCAGGAGCCCCCCCCCTGAACCCAGGATAACCCTCAAAGTCGGGGGGCAACCC
HEK3	+1FLAG-Ins	GGCCCAGACTGAGCACGTGA	GTTTTAGAGCTAGAAATAGCAAGTTAAAATAAGGCTAGTCCGTTATCAACTTGAAAAAGTGGCACCGAGTCGGTGC	TGGAGGAAGCAGGGCTTCCTTTCCTCTGCCATCACTTATCGTCGTCATCCTTGTAATCCGTGCTCAGTCTG	ATATTCAT	GGGTCAGGAGCCCCCCCCCTGAACCCAGGATAACCCTCAAAGTCGGGGGGCAACCC
VEGFA	+1FLAG-Ins	GATGTCTGCAGGCCAGATGA	GTTTTAGAGCTAGAAATAGCAAGTTAAAATAAGGCTAGTCCGTTATCAACTTGAAAAAGTGGCACCGAGTCGGTGC	AATGTGCCATCTGGAGCACTCACTTATCGTCGTCATCCTTGTAATCTCTGGCCTGCAGA	AAGGAGCC	GGGTCAGGAGCCCCCCCCCTGAACCCAGGATAACCCTCAAAGTCGGGGGGCAACCC
FANCF	+1FLAG-Ins	GGAATCCCTTCTGCAGCACC	GTTTTAGAGCTAGAAATAGCAAGTTAAAATAAGGCTAGTCCGTTATCAACTTGAAAAAGTGGCACCGAGTCGGTGC	GCCAGAAGCTCGGAAAAGCGATCCAGGTCTTATCGTCGTCATCCTTGTAATCGCTGCAGAAGGGA	AATATGTA	GGGTCAGGAGCCCCCCCCCTGAACCCAGGATAACCCTCAAAGTCGGGGGGCAACCC
RUNX1	+1FLAG-Ins	GCATTTTCAGGAGGAAGCGA	GTTTTAGAGCTAGAAATAGCAAGTTAAAATAAGGCTAGTCCGTTATCAACTTGAAAAAGTGGCACCGAGTCGGTGC	TGTCTGAAGCCATCCCTTATCGTCGTCATCCTTGTAATCCTTCCTCCTGAAAAT	AACCCGTC	GGGTCAGGAGCCCCCCCCCTGAACCCAGGATAACCCTCAAAGTCGGGGGGCAACCC
RNF2	+1FLAG-Ins	GTCATCTTAGTCATTACCTG	GTTTTAGAGCTAGAAATAGCAAGTTAAAATAAGGCTAGTCCGTTATCAACTTGAAAAAGTGGCACCGAGTCGGTGC	TGAGTTACAACGAACACCTCAGCTTATCGTCGTCATCCTTGTAATCGTAATGACTAAGATG	TCATCTCT	GGGTCAGGAGCCCCCCCCCTGAACCCAGGATAACCCTCAAAGTCGGGGGGCAACCC
HEK3	+1to15-Del	GGCCCAGACTGAGCACGTGA	GTTTTAGAGCTAGAAATAGCAAGTTAAAATAAGGCTAGTCCGTTATCAACTTGAAAAAGTGGCACCGAGTCGGTGC	TCCTGCGACGCCCTCTGGAGGAAGCAGGGCTTCCCGTGCTCAGTCTG	ACAGAGTA	GGGTCAGGAGCCCCCCCCCTGAACCCAGGATAACCCTCAAAGTCGGGGGGCAACCC
VEGFA	+1to15-Del	GATGTCTGCAGGCCAGATGA	GTTTTAGAGCTAGAAATAGCAAGTTAAAATAAGGCTAGTCCGTTATCAACTTGAAAAAGTGGCACCGAGTCGGTGC	GTGTGTCCCTCTGACAATGTGCTCTGGCCTGCAGA	AGAAGGAA	GGGTCAGGAGCCCCCCCCCTGAACCCAGGATAACCCTCAAAGTCGGGGGGCAACCC
FANCF	+1to15-Del	GGAATCCCTTCTGCAGCACC	GTTTTAGAGCTAGAAATAGCAAGTTAAAATAAGGCTAGTCCGTTATCAACTTGAAAAAGTGGCACCGAGTCGGTGC	TAGTGCTTGAGACCGCCAGAAGCTCGGGCTGCAGAAGGGA	GAGATAGA	GGGTCAGGAGCCCCCCCCCTGAACCCAGGATAACCCTCAAAGTCGGGGGGCAACCC
RUNX1	+1to15-Del	GCATTTTCAGGAGGAAGCGA	GTTTTAGAGCTAGAAATAGCAAGTTAAAATAAGGCTAGTCCGTTATCAACTTGAAAAAGTGGCACCGAGTCGGTGC	GCACTGTGGGTACGAAGGAAATGACTCAAATATGCCTTCCTCCTGAAAAT	TAAGACTT	GGGTCAGGAGCCCCCCCCCTGAACCCAGGATAACCCTCAAAGTCGGGGGGCAACCC
RNF2	+1to15-Del	GTCATCTTAGTCATTACCTG	GTTTTAGAGCTAGAAATAGCAAGTTAAAATAAGGCTAGTCCGTTATCAACTTGAAAAAGTGGCACCGAGTCGGTGC	TAAGCAAAACATGGGAACTCAGTTTATATGAGTTAGTAATGACTAAGATG	TTCCCATT	GGGTCAGGAGCCCCCCCCCTGAACCCAGGATAACCCTCAAAGTCGGGGGGCAACCC
sgRNAs
Target	Nick position	sgRNA spacer (5′-3′)	sgRNA scaffold (5′-3′)
FANCF	+48nick	GGGGTCCCAGGTGCTGACGT	GTTTTAGAGCTAGAAATAGCAAGTTAAAATAAGGCTAGTCCGTTATCAACTTGAAAAAGTGGCACCGAGTCGGTGC
HEK3	+90nick	GTCAACCAGTATCCCGGTGC	GTTTTAGAGCTAGAAATAGCAAGTTAAAATAAGGCTAGTCCGTTATCAACTTGAAAAAGTGGCACCGAGTCGGTGC
EMX1	+53nick	GACATCGATGTCCTCCCCAT	GTTTTAGAGCTAGAAATAGCAAGTTAAAATAAGGCTAGTCCGTTATCAACTTGAAAAAGTGGCACCGAGTCGGTGC
HEXA	+44nick	GCTTTCACCTTCAAATGCCA	GTTTTAGAGCTAGAAATAGCAAGTTAAAATAAGGCTAGTCCGTTATCAACTTGAAAAAGTGGCACCGAGTCGGTGC
PRNP	+72nick	GCATGTTTTCACGATAGTAA	GTTTTAGAGCTAGAAATAGCAAGTTAAAATAAGGCTAGTCCGTTATCAACTTGAAAAAGTGGCACCGAGTCGGTGC
RNF2	+40nick	TCAACCATTAAGCAAAACATG	GTTTTAGAGCTAGAAATAGCAAGTTAAAATAAGGCTAGTCCGTTATCAACTTGAAAAAGTGGCACCGAGTCGGTGC
RUNX1	+38nick	GATGAAGCACTGTGGGTACGA	GTTTTAGAGCTAGAAATAGCAAGTTAAAATAAGGCTAGTCCGTTATCAACTTGAAAAAGTGGCACCGAGTCGGTGC
VEGFA	+48nick	GAGCCCAGGGCTGGGCACAG	GTTTTAGAGCTAGAAATAGCAAGTTAAAATAAGGCTAGTCCGTTATCAACTTGAAAAAGTGGCACCGAGTCGGTGC
HBB	+72nick	CCTTGATACCAACCTGCCCA	GTTTTAGAGCTAGAAATAGCAAGTTAAAATAAGGCTAGTCCGTTATCAACTTGAAAAAGTGGCACCGAGTCGGTGC
