# Supplementary material for: Prime editing with genuine Cas9 nickases minimizes unwanted indels
Source: Nat Commun. 2023 Mar 30;14:1786. doi: 10.1038/s41467-023-37507-8 (PMC10063541; doi:10.1038/s41467-023-37507-8)
Supplement: Supplementary file 7 — Supplementary Data 5 [file 41467_2023_37507_MOESM7_ESM.xlsx]

## Sheet: Sheet1
Supplementary Data 5. List of primers used for targeted deep sequencing.
Target Site	pegRNA spacer (5′-3′)	1stF (5′-3′)	1stR (5′-3′)	2ndF (5′-3′)	2ndR (5′-3′)
HEK2	GAACACAAAGCATAGACTGC	GAGGCCCATTAACGTTTGGC	AGACTCAAAACCTGGCCCAC	ACACTCTTTCCCTACACGACGCTCTTCCGATCTACCTGGCTGAGCTAACTGTG	GTGACTGGAGTTCAGACGTGTGCTCTTCCGATCTCCAAGTGAGAAGCCAGTGGA
VEGFA	GATGTCTGCAGGCCAGATGA	TCACTGACTAACCCCGGAAC	CACACGTCCTCACTCTCGAA	ACACTCTTTCCCTACACGACGCTCTTCCGATCTTTGGTGCCAAATTCTTCTCC	GTGACTGGAGTTCAGACGTGTGCTCTTCCGATCTTTTCTGACCTCCCAAACAGC
EphA1	GCTCCAATTGGATCTACCGC	CCTGGCTGTTCTGCTGATGA	CTGAATGCCCACATCCTGGT	ACACTCTTTCCCTACACGACGCTCTTCCGATCTTGCAGTGGAGTGAACAGCAA	GTGACTGGAGTTCAGACGTGTGCTCTTCCGATCTCCCAGGGAAACTCTTGCAGT
EMX1	GAGTCCGAGCAGAAGAAGAA	TGCCATCCCCTTCTGTGAAT	CCATTGCTTGTCCCTCTGTC	ACACTCTTTCCCTACACGACGCTCTTCCGATCTAGCCTCAGTCTTCCCATCAG	GTGACTGGAGTTCAGACGTGTGCTCTTCCGATCTATCGATGTCCTCCCCATTGG
EphB4	GCAGAATATTCGGACAAACA	GTTCATTGCTCAAAGCCGGG	GCTGGTCTCGAACTCCTGAC	ACACTCTTTCCCTACACGACGCTCTTCCGATCTTTCCTTTGGTGTGTGTGCCT	GTGACTGGAGTTCAGACGTGTGCTCTTCCGATCTACCTCAAGTGATCTGCCCAC
FANCF	GGAATCCCTTCTGCAGCACC	GGAGACGTTCATGACTGGCA	GGGCCTGGAAGTTCGCTAAT	ACACTCTTTCCCTACACGACGCTCTTCCGATCTTCGCGGATGTTCCAATCAGT	GTGACTGGAGTTCAGACGTGTGCTCTTCCGATCTGATGGATGTGGCGCAGGTAG
HEK3	GGCCCAGACTGAGCACGTGA	CAGGGAGCTTGGCATGAGAA	GCTCCATCACTTTCTGGCCT	ACACTCTTTCCCTACACGACGCTCTTCCGATCTAGACAGGGATCCCAGGGAAA	GTGACTGGAGTTCAGACGTGTGCTCTTCCGATCTGAGCTGCACATACTAGCCCC
HPRT	GATGTGATGAAGGAGATGGG	CCCAGGTTGGTGTGGAAGTT	CCCCACAAACCGATGTAGCT	ACACTCTTTCCCTACACGACGCTCTTCCGATCTCCCAGGTTGGTGTGGAAGTT	GTGACTGGAGTTCAGACGTGTGCTCTTCCGATCTTCCAGCAGGTCAGCAAAGAA
RUNX1	GCATTTTCAGGAGGAAGCGA	CCAGAGGTATCCAGCAGAGG	AAAGTTCTCACGCACCGACT	ACACTCTTTCCCTACACGACGCTCTTCCGATCTGTAGGGCTAGAGGGGTGAGG	GTGACTGGAGTTCAGACGTGTGCTCTTCCGATCTTACAGGCAAAGCTGAGCAAA
HEK4	GGCACTGCGGCTGGAGGTGG	GCTGGTCTTCTTtcccctcc	TTTGAAATCGCTCGGAGCCT	ACACTCTTTCCCTACACGACGCTCTTCCGATCTCCCTCCCTTCAAGATGGCTG	GTGACTGGAGTTCAGACGTGTGCTCTTCCGATCTCCTTTCAACCCGAACGGAGA
TYRO3	GGCCACACTAGCGTTGCTGC	CTGTCAACAAAGTGCTGGCC	AGTTACACAGGGCCTTCGTG	ACACTCTTTCCCTACACGACGCTCTTCCGATCTCTGTCAACAAAGTGCTGGCC	GTGACTGGAGTTCAGACGTGTGCTCTTCCGATCTCTTGACTCCCATGCCTCCTG
HEK1	GGGAAAGACCCAGCATCCGT	GGGAGAGGAGGGAGAGTCTG	GCCTCTCAAAGTGCTGGGAT	ACACTCTTTCCCTACACGACGCTCTTCCGATCTCTGAACACCTGGAGGGCAAG	GTGACTGGAGTTCAGACGTGTGCTCTTCCGATCTGGCAAGTATGAGCTGGGTCT
DNMT1	GATTCCTGGTGCCAGAAACA	TCCAGAATGCACAAAGTACTGC	TCACTTGAGCCTCTGGGTCT	ACACTCTTTCCCTACACGACGCTCTTCCGATCTGCCACAAACACCATGTACCA	GTGACTGGAGTTCAGACGTGTGCTCTTCCGATCTCGTGTTCCCCAGAGTGACTT
HEXA	GTACCTGAACCGTATATCCTA	GGGAACAGAGGGAGCACATA	AGTCTGGTGATGGTGGGGTA	ACACTCTTTCCCTACACGACGCTCTTCCGATCTTCATACAGGTGTGGCGAGAG	GTGACTGGAGTTCAGACGTGTGCTCTTCCGATCTGCCAGGGGTTCCACTATGTA
HBB	GCATGGTGCACCTGACTCCTG	AGTCAGGGCAGAGCCATCTA	CACTCAGTGTGGCAAAGGTG	ACACTCTTTCCCTACACGACGCTCTTCCGATCTAGTCAGGGCAGAGCCATCTA	GTGACTGGAGTTCAGACGTGTGCTCTTCCGATCTCCTCACCACCAACTTCATCC
PRNP	GCAGTGGTGGGGGGCCTTGG	CTGCTGGATGCTGGTTCTCT	CTGCTGGATGCTGGTTCTCT	ACACTCTTTCCCTACACGACGCTCTTCCGATCTCCGAGTAAGCCAAAAACCAA	GTGACTGGAGTTCAGACGTGTGCTCTTCCGATCTCTCATCCATGGGCCTGTAGT
RNF2	GTCATCTTAGTCATTACCTG	TCCATGGTTGGTGCTACATC	GTGGAGCCCTCATAACCTGA	ACACTCTTTCCCTACACGACGCTCTTCCGATCTACGTCTCATATGCCCCTTGG	GTGACTGGAGTTCAGACGTGTGCTCTTCCGATCTAGGAATTTTGGTGGGACACA
RUNX1-off1	GCAGTTTCAGAAGAAAGCAAGGG	CACCTCTGAGGCCCAATTTA	TTTGGCAGTGGTAGGTGTTG	ACACTCTTTCCCTACACGACGCTCTTCCGATCTCACCTCTGAGGCCCAATTTA	GTGACTGGAGTTCAGACGTGTGCTCTTCCGATCTGGCTGTTTGAAGGCAGGATA
RUNX1-off2	ACATTTTCAGGAGAAAGTAAGGG	TGGGAGATGACCGTAAGGAG	TGAAGGTGCAACTTTGATGC	ACACTCTTTCCCTACACGACGCTCTTCCGATCTCACACTCTGGACAGGAGCAG	GTGACTGGAGTTCAGACGTGTGCTCTTCCGATCTTGAAGGTGCAACTTTGATGC
RUNX1-off3	ACATTATCAGGAGGAGGAGAAGG	TCTCATTCCCTCATGGTGTG	GGGGCATCTCATCCTTGTAA	ACACTCTTTCCCTACACGACGCTCTTCCGATCTTCTTCCATCATTGCCTCCAT	GTGACTGGAGTTCAGACGTGTGCTCTTCCGATCTCAGGAGCCTCCCTAGAGACA
RUNX1-off4	CCATTTTCAGAAAGAAGTGATGG	TCTGCTATTTGAGGTGGAGGA	GGAACTGGAGAGATCACCTAGC	ACACTCTTTCCCTACACGACGCTCTTCCGATCTGGCTTCAGAAACCCAAATGA	GTGACTGGAGTTCAGACGTGTGCTCTTCCGATCTGGAACTGGAGAGATCACCTAGC
RUNX1-off5	GCAGTTTCAGTAGGAAGAGAAGG	GGGGTCCAGCATCAGAGTTA	GCTATAGAGGGGGCAGAACC	ACACTCTTTCCCTACACGACGCTCTTCCGATCTGGGAGCCTGTATCTGGACAA	GTGACTGGAGTTCAGACGTGTGCTCTTCCGATCTGCTATAGAGGGGGCAGAACC
RUNX1-off6	ACATTTTCAGGAGAAAGCAAGGA	AGCTGTCTCATCCAGCCAAT	GACGATTGGGTGCTGGTAAT	ACACTCTTTCCCTACACGACGCTCTTCCGATCTCCGAATGACAAATGGGAAAC	GTGACTGGAGTTCAGACGTGTGCTCTTCCGATCTGACGATTGGGTGCTGGTAAT
RUNX1-off7	GCATTTTCAGAAGGAAGCAAGGG	CCTGTGTCCCTTTCTTGGAA	TGGTAGCATCAACAGAGAAAGC	ACACTCTTTCCCTACACGACGCTCTTCCGATCTGCATGATACTTTGGGGGAGA	GTGACTGGAGTTCAGACGTGTGCTCTTCCGATCTTGGTAGCATCAACAGAGAAAGC
EMX1-off1	AAGTCTGAGCACAAGAAGAATGG	AGCACCCGGATGTAGTTCTG	GTTTTCCAAGGCACTGCTTC	ACACTCTTTCCCTACACGACGCTCTTCCGATCTAGCACCCGGATGTAGTTCTG	GTGACTGGAGTTCAGACGTGTGCTCTTCCGATCTTTTTTGGTCAATATCTGAAAGGTT
