# Supplementary material for: Prime editing with genuine Cas9 nickases minimizes unwanted indels
Source: Nat Commun. 2023 Mar 30;14:1786. doi: 10.1038/s41467-023-37507-8 (PMC10063541; doi:10.1038/s41467-023-37507-8)
Supplement: Supplementary file 10 — Source data [file 41467_2023_37507_MOESM10_ESM.xlsx]

## Sheet: Fig.1b
In vitro plasmid digestion assay.
	Uncropped gel image for Figure 1b

## Sheet: Fig.1c
	Open circular (%)	Supercoiled (%)	Linear (%)
Control	14.2378	85.7622	0
Nt.BbvcI	99.4999	0	0.5001
SpeI	0.9482	0	99.0518
Cas9	0.3453	0	99.6547
nCas9 (D10A)	83.9682	0	16.0318
nCas9 (H840A)	56.5719	0	43.4281

## Sheet: Fig.2c
	Number of DSB sites detected by Digenome-seq
	Untreated	Cas9	nCas9 (H840A)	nCas9 (H840A+N863A)
HEK4	2	454	23	3
RUNX1	2	164	8	3
EMX1	2	148	41	2

## Sheet: Fig.2d
	UNT			Cas9			nCas9 (H840A)			nCas9 (H840A+N863A)
Average no of DSB detected by Digenome-seq	2	2	2	454	164	148	23	8	41	3	3	2

## Sheet: Fig.3a
HEK2
	Indel			Edit
Untreated	0	0	0.007454	0.15498	0.174679	0.21612
PE2 (WT Cas9)	64.5821	62.7127	66.7001	4.29673	4.23055	4.50373
PE2 (D839A+H840A+N854A+N863A)	0.019612	0.008234	0.007924	20.8831	19.8163	20.7063
PE2 (D839A+N854A+N863A)	0.086856	0.044284	0.072847	30.7096	29.2207	30.2194
PE2 (D839A+H840A+N854A)	0.05414	0	0.030122	14.5162	14.7498	16.344
PE2 (H840A+N854A+N863A)	0.007732	0.018808	0.022001	28.2918	29.1427	31.1688
PE2 (D839A+H840A+N863A)	0.074297	0.085481	0.098592	45.6616	43.2994	42.0126
PE2 (N854A+N863A)	0.123901	0.091476	0.189633	40.4847	39.7788	39.9494
PE2 (D839A+N863A)	0.208706	0.131275	0.152727	46.7695	47.9604	41.8024
PE2 (H840A+N854A)	0.023589	0.053117	0.028507	34.4331	36.6476	35.7632
PE2 (D839A+H840A)	0.139173	0.169284	0.114526	44.1746	46.8636	46.2104
PE2 (H840A+N863A)	0.047378	0.077469	0.044428	49.3187	52.4571	50.7243
PE2 (N854A)	54.7454	56.8963	55.3013	4.03698	4.28209	4.61106
PE2 (D839A)	0.262823	0.432188	0.462896	47.8782	48.3918	45.8663
PE2 (N863A)	3.8317	3.98553	3.36969	49.3095	51.3235	48.6253
PE2 (H840A)	0.789926	0.961129	0.881743	50.1279	51.0971	51.2212
VEGFA
	Indel			Edit
Untreated	0.008539	0.017085	0	0.200906	0.192324	0.180267
PE2 (WT Cas9)	44.0749	46.313	47.2191	21.4226	23.1939	23.9398
PE2 (D839A+H840A+N854A+N863A)	0.028552	0.042043	0.03678	20.7682	21.7216	22.3332
PE2 (D839A+N854A+N863A)	0.039706	0.037563	0.052549	33.9851	36.3378	37.6875
PE2 (D839A+H840A+N854A)	0.046056	0.051852	0.023913	26.7971	27.6901	28.015
PE2 (H840A+N854A+N863A)	0.032112	0.017716	0.03139	44.5526	45.2993	43.5528
PE2 (D839A+H840A+N863A)	0.013983	0.077287	0.075181	55.8691	57.111	51.115
PE2 (N854A+N863A)	0.064833	0.061226	0.070163	53.8729	53.9619	51.9218
PE2 (D839A+N863A)	0.132332	0.078118	0.136495	60.5553	62.5945	57.046
PE2 (H840A+N854A)	0.05451	0.051438	0.032042	56.3029	56.9355	51.8658
PE2 (D839A+H840A)	0.062238	0.052065	0.053392	58.6095	56.6855	57.491
PE2 (H840A+N863A)	0.04654	0.081491	0.052292	59.1223	58.5169	58.9615
PE2 (N854A)	36.8611	37.9572	39.6264	26.7752	27.2834	27.7143
PE2 (D839A)	0.185275	0.130819	0.140635	61.1822	59.5037	59.2352
PE2 (N863A)	0.185159	0.216912	0.103713	63.8426	64.2456	64.3249
PE2 (H840A)	0.119179	0.144684	0.151165	63.3062	65.2644	65.1195
EphA1
	Indel			Edit
Untreated	0.006448	0.012775	0.0063	0.070924	0.086232	0.08505
PE2 (WT Cas9)	50.6494	51.4	51.9853	6.31637	6.28644	6.0952
PE2 (D839A+H840A+N854A+N863A)	0.03468	0.093875	0.085015	6.01847	6.71695	6.43822
PE2 (D839A+N854A+N863A)	0.718942	0.541119	0.60644	7.53131	6.99566	7.4223
PE2 (D839A+H840A+N854A)	0.17862	0.452489	0.3523	7.52561	7.9638	7.32186
PE2 (H840A+N854A+N863A)	0.038902	0.012946	0.049477	7.90352	8.56043	7.8267
PE2 (D839A+H840A+N863A)	1.79383	2.18366	1.80513	8.37931	9.11879	8.07036
PE2 (N854A+N863A)	0.367586	0.395531	0.411523	8.0869	8.57312	7.88752
PE2 (D839A+N863A)	2.29195	2.90235	2.57138	8.1339	9.1639	7.83181
PE2 (H840A+N854A)	0.068082	0.022081	0.117126	7.94294	8.5991	7.13517
PE2 (D839A+H840A)	2.41702	2.15298	2.31251	8.54221	8.37713	8.3931
PE2 (H840A+N863A)	0.327407	0.459564	0.392324	5.75251	6.88289	6.86415
PE2 (N854A)	47.2522	50.7159	50.8885	8.69663	9.34975	9.32703
PE2 (D839A)	3.11846	3.50008	3.46943	8.29474	8.87136	9.06203
PE2 (N863A)	1.95966	2.26486	2.35038	6.71524	7.40942	7.00311
PE2 (H840A)	1.3734	1.32204	1.66018	6.71624	6.81572	7.02362
EMX1
	Indel			Edit
Untreated	0.139595	0.149767	0.136164	0.07267	0.100006	0.1302
PE2 (WT Cas9)	54.5893	54.3857	52.4241	0.25227	0.319643	0.33081
PE2 (D839A+H840A+N854A+N863A)	0.136978	0.199203	0.17379	0.673191	0.759038	0.464456
PE2 (D839A+N854A+N863A)	0.146033	0.140023	0.214969	1.37276	1.05842	0.962627
PE2 (D839A+H840A+N854A)	0.168426	0.124116	0.185874	1.12461	0.869894	1.16145
PE2 (H840A+N854A+N863A)	0.249408	0.148495	0.199145	5.08898	5.83095	6.23607
PE2 (D839A+H840A+N863A)	0.194318	0.166157	0.208845	17.0827	17.1472	19.4135
PE2 (N854A+N863A)	0.234563	0.182006	0.177989	15.4174	15.9827	17.1219
PE2 (D839A+N863A)	0.200456	0.332889	0.448376	17.9395	19.4293	19.7089
PE2 (H840A+N854A)	0.156815	0.177512	0.188023	9.39654	9.23231	10.6967
PE2 (D839A+H840A)	0.406046	0.302734	0.20508	19.9244	17.5773	17.6908
PE2 (H840A+N863A)	0.243775	0.266312	0.250794	29.9065	28.0577	27.1469
PE2 (N854A)	47.3077	46.8337	44.8806	11.688	11.221	10.9661
PE2 (D839A)	0.509792	0.497979	0.474971	20.3635	18.3097	18.3805
PE2 (N863A)	0.287433	0.357675	0.299344	30.182	27.8941	27.8267
PE2 (H840A)	0.322098	0.295173	0.357698	31.4332	28.839	28.6907
EphB4
	Indel			Edit
Untreated	0	0	0	0.087556	0.0551	0.067843
PE2 (WT Cas9)	51.0802	50.9622	52.163	6.29414	6.74801	6.35159
PE2 (D839A+H840A+N854A+N863A)	0	0	0.012179	2.33801	2.48126	2.8681
PE2 (D839A+N854A+N863A)	0.032315	0.031162	0.025758	2.54753	2.9168	3.00084
PE2 (D839A+H840A+N854A)	0.023524	0.017062	0	1.50553	1.4787	1.91605
PE2 (H840A+N854A+N863A)	0.0378	0	0	2.8161	2.93632	3.14725
PE2 (D839A+H840A+N863A)	0.163508	0.191544	0.186332	3.9019	3.66771	3.88892
PE2 (N854A+N863A)	0	0.02506	0.047348	4.29837	4.66733	5.04261
PE2 (D839A+N863A)	0.574386	0.36466	0.470426	3.541	3.35871	3.43067
PE2 (H840A+N854A)	0	0	0.016167	3.29338	3.77786	4.0041
PE2 (D839A+H840A)	0.365423	0.295461	0.391798	3.28281	3.47838	3.63303
PE2 (H840A+N863A)	0.113044	0.024608	0.011507	4.96138	4.68527	4.30355
PE2 (N854A)	37.9308	35.7781	37.4161	9.74094	9.41737	9.17113
PE2 (D839A)	0.787692	0.783052	0.71535	4.48615	3.70609	3.78539
PE2 (N863A)	0.431119	0.423325	0.239034	3.87354	3.90517	3.65722
PE2 (H840A)	0.427569	0.448111	0.377401	4.3395	4.12975	4.07255
FANCF
	Indel			Edit
Untreated	0	0	0	0.064872	0.086313	0.064549
PE2 (WT Cas9)	27.1617	30.3442	29.1847	5.88297	6.68781	6.16424
PE2 (D839A+H840A+N854A+N863A)	0	0	0.015596	2.86331	2.96716	2.76666
PE2 (D839A+N854A+N863A)	0.023517	0.009135	0	5.37143	5.26532	5.41744
PE2 (D839A+H840A+N854A)	0	0.008816	0.019563	3.15451	3.08011	3.6682
PE2 (H840A+N854A+N863A)	0.009858	0.017576	0	3.56844	4.18077	4.74117
PE2 (D839A+H840A+N863A)	0.055154	0.010467	0.014364	18.3328	17.607	19.5491
PE2 (N854A+N863A)	0.023201	0.01361	0.02922	13.5014	13.9021	15.0587
PE2 (D839A+N863A)	0.088142	0.044636	0.031534	17.7111	19.3073	19.9674
PE2 (H840A+N854A)	0	0.010288	0.020074	7.48791	7.1469	8.07188
PE2 (D839A+H840A)	0.065466	0.032869	0.035289	20.3844	17.6241	17.5534
PE2 (H840A+N863A)	0.050769	0.03594	0.04323	21.7129	19.722	19.904
PE2 (N854A)	23.1172	21.6874	21.5047	5.50675	5.12645	5.15271
PE2 (D839A)	0.124657	0.18181	0.083804	21.3174	19.5077	18.952
PE2 (N863A)	0.103842	0.083785	0.034677	22.0184	20.12	20.1954
PE2 (H840A)	0.108999	0.095698	0.068336	22.4687	20.6873	20.126
HEK3
	Indel			Edit
Untreated	0	0	0	0.048747	0.067823	0.041467
PE2 (WT Cas9)	80.781	77.811	77.3877	1.22751	1.44219	1.26202
PE2 (D839A+H840A+N854A+N863A)	0	0.011085	0.021601	12.6992	11.9111	11.9397
PE2 (D839A+N854A+N863A)	0.094505	0.133371	0.052549	14.2182	13.3086	13.6521
PE2 (D839A+H840A+N854A)	0.056431	0.04901	0.086705	10.2909	10.8018	11.4403
PE2 (H840A+N854A+N863A)	0	0.014104	0	9.80692	10.7799	11.5596
PE2 (D839A+H840A+N863A)	0.264857	0.189693	0.170173	13.2649	13.7211	14.0831
PE2 (N854A+N863A)	0.047627	0.060277	0.041708	13.8329	13.8738	15.4372
PE2 (D839A+N863A)	0.775323	1.01554	0.903515	13.2802	15.3679	14.9819
PE2 (H840A+N854A)	0.025334	0.019154	0.00948	10.3212	11.6458	13.4332
PE2 (D839A+H840A)	0.392865	0.43349	0.400668	14.4935	13.3061	13.3794
PE2 (H840A+N863A)	0.059203	0.045056	0.0489	14.7578	14.205	13.7586
PE2 (N854A)	74.7552	72.0466	72.1471	2.02906	2.23066	2.32006
PE2 (D839A)	3.26308	3.08734	3.4204	16.3849	15.8753	15.313
PE2 (N863A)	5.32962	4.94649	4.92545	12.9061	12.4709	12.3056
PE2 (H840A)	1.43922	1.45635	1.24613	13.3179	12.9003	12.3199
HPRTe3
	Indel			Edit
Untreated	0	0.0225276	0.0237628	0.108319	0.07338	0.065468
PE2 (WT Cas9)	39.5449	36.7834	36.7632	2.15329	2.52996	2.39091
PE2 (D839A+H840A+N854A+N863A)	0.012273	0.0125826	0.0200817	3.19031	2.71599	2.62928
PE2 (D839A+N854A+N863A)	0	0.0396747	0	5.0822	4.31559	4.45968
PE2 (D839A+H840A+N854A)	0.021347	0.0110662	0.01998	3.87083	4.11217	5.07101
PE2 (H840A+N854A+N863A)	0.0610467	0.027818	0.0466394	7.11467	7.85658	7.95018
PE2 (D839A+H840A+N863A)	0.068905	0.174927	0.077188	7.92874	8.24087	8.22333
PE2 (N854A+N863A)	0.0224959	0.0472478	0.04649	9.64636	10.0254	10.2742
PE2 (D839A+N863A)	0.163303	0.319281	0.246048	5.72494	6.05546	5.69386
PE2 (H840A+N854A)	0.0442254	0.0368777	0.061923	8.09238	8.54643	9.15342
PE2 (D839A+H840A)	0.167373	0.197984	0.155585	6.82199	6.81265	7.03969
PE2 (H840A+N863A)	0.171631	0.10369	0.137402	11.9732	11.3266	11.3763
PE2 (N854A)	38.0371	36.2405	34.9014	6.05494	6.2693	5.72681
PE2 (D839A)	0.735546	0.559113	0.526424	5.95021	5.74179	5.4286
PE2 (N863A)	0.561464	0.68377	0.416744	10.463	9.38433	8.80155
PE2 (H840A)	0.453686	0.460513	0.361854	10.2215	9.73898	9.23122
RUNX1
	Indel			Edit
Untreated	0.0450879	0.0364052	0.0566543	0.065127	0.041606	0.041203
PE2 (WT Cas9)	38.0801	36.1147	36.3167	10.7357	9.94044	9.35484
PE2 (D839A+H840A+N854A+N863A)	0.0295543	0.0181763	0.0347242	1.19399	1.41169	0.989641
PE2 (D839A+N854A+N863A)	0.106343	0.0326691	0.0423549	1.97267	1.64979	1.77361
PE2 (D839A+H840A+N854A)	0.0570158	0.0649808	0.0594402	1.82451	1.87903	1.87507
PE2 (H840A+N854A+N863A)	0.0488387	0.0429784	0.03626	1.8613	2.0361	1.67314
PE2 (D839A+H840A+N863A)	0.182417	0.171557	0.164735	5.91385	5.83885	5.12383
PE2 (N854A+N863A)	0.0467153	0.0540015	0.0510412	4.14598	4.21752	3.5831
PE2 (D839A+N863A)	0.28989	0.262973	0.306748	5.9669	5.72113	4.92913
PE2 (H840A+N854A)	0.0264288	0.0160316	0.0533447	2.59663	2.85363	2.57122
PE2 (D839A+H840A)	0.148199	0.155314	0.215233	5.86525	5.75993	5.88466
PE2 (H840A+N863A)	0.108949	0.0235749	0.0760456	5.90921	6.75185	6.5922
PE2 (N854A)	23.3946	25.5223	24.5741	8.00858	8.55202	8.47439
PE2 (D839A)	0.579183	0.588654	0.636407	5.87133	5.75837	6.02219
PE2 (N863A)	0.183118	0.22601	0.140119	6.16693	6.8886	6.65845
PE2 (H840A)	0.100471	0.141256	0.151008	6.1763	7.08557	6.48258
HEK4
	Indel			Edit
Untreated	0	0	0.0151416	0.047761	0.038673	0.030335
PE2 (WT Cas9)	45.7665	43.5548	45.2208	1.1132	1.35525	1.42382
PE2 (D839A+H840A+N854A+N863A)	0.048447	0.051443	0.218466	7.59023	5.74032	6.95226
PE2 (D839A+N854A+N863A)	0.343997	0.377174	0.193522	9.99852	9.80219	11.1508
PE2 (D839A+H840A+N854A)	0.178227	0.209216	0.232304	8.21938	9.55593	10.1115
PE2 (H840A+N854A+N863A)	0.0470736	0.0817244	0.0966993	5.26398	5.73754	6.59135
PE2 (D839A+H840A+N863A)	0.225153	0.155789	0.171174	9.10997	10.37	9.37688
PE2 (N854A+N863A)	0.33213	0.296736	0.289381	12.8487	10.444	11.0193
PE2 (D839A+N863A)	0.542625	0.354191	0.511282	9.68343	9.23069	9.35792
PE2 (H840A+N854A)	0	0.0530223	0.0124828	6.81818	7.38505	7.28887
PE2 (D839A+H840A)	0.0422476	0.160192	0.0793273	10.0967	8.81069	9.77794
PE2 (H840A+N863A)	0.21641	0.0945748	0.155862	10.0768	8.44852	10.8574
PE2 (N854A)	36.8749	35.8678	40.4694	1.98197	1.73298	2.63353
PE2 (D839A)	1.51577	1.0971	1.10611	10.4936	8.03459	9.71445
PE2 (N863A)	0.453419	0.366118	0.378043	9.61585	9.44319	8.57173
PE2 (H840A)	0.0855774	0.226893	0.226948	8.61763	8.61396	8.91437
TYRO3
	Indel			Edit
Untreated	0	0.0218994	0	0.071164	0.043844	0.047723
PE2 (WT Cas9)	31.6213	29.6809	30.4452	7.51791	6.73858	7.34756
PE2 (D839A+H840A+N854A+N863A)	0	0	0	8.4411	7.79991	7.71702
PE2 (D839A+N854A+N863A)	0	0	0.0275862	12.7795	11.2643	11.2913
PE2 (D839A+H840A+N854A)	0	0	0	8.73567	8.67691	9.35363
PE2 (H840A+N854A+N863A)	0	0	0.0454723	9.00211	9.21216	9.12459
PE2 (D839A+H840A+N863A)	0	0.014044	0	19.3094	18.0023	19.6883
PE2 (N854A+N863A)	0	0	0	15.4483	16.4342	17.1102
PE2 (D839A+N863A)	0.0369385	0	0.0136519	19.3129	20.4273	21.3072
PE2 (H840A+N854A)	0	0	0.0120934	11.7874	11.2864	11.3625
PE2 (D839A+H840A)	0	0.0230574	0.0138408	22.6617	20.4095	19.7201
PE2 (H840A+N863A)	0	0	0.0198138	22.348	19.6912	19.8348
PE2 (N854A)	23.1238	19.1852	19.4227	10.5117	9.37765	9.59389
PE2 (D839A)	0.0772743	0.0225797	0.0266578	22.6736	21.4536	20.4441
PE2 (N863A)	0.014454	0.011548	0.0271223	24.3316	22.4236	20.9766
PE2 (H840A)	0.0324212	0.0234096	0.0133896	23.3833	21.6928	20.7079
HEK1
	Indel			Edit
Untreated	0	0	0	0.037389	0.029867	0.037901
PE2 (WT Cas9)	53.7603	53.2117	50.3812	4.43379	4.5128	4.34705
PE2 (D839A+H840A+N854A+N863A)	1.17096	1.21573	1.14827	28.7068	28.9061	26.9548
PE2 (D839A+N854A+N863A)	1.37988	1.11311	1.13561	32.3084	30.3742	30.4868
PE2 (D839A+H840A+N854A)	0.86921	1.01461	1.03323	24.6456	26.0595	27.8062
PE2 (H840A+N854A+N863A)	1.15604	1.20913	1.36376	30.5758	30.4447	33.107
PE2 (D839A+H840A+N863A)	1.6052	1.46711	1.53673	34.3856	34.9981	36.8439
PE2 (N854A+N863A)	1.4373	1.43077	1.42583	33.9083	32.9928	36.0973
PE2 (D839A+N863A)	1.76228	1.54587	1.60852	35.2405	34.7432	36.185
PE2 (H840A+N854A)	1.42371	1.41251	1.40406	34.0176	34.0033	34.7558
PE2 (D839A+H840A)	1.54615	1.42378	1.64396	37.7428	38.4605	34.8614
PE2 (H840A+N863A)	1.53092	1.61919	1.43094	39.3966	41.0321	35.9725
PE2 (N854A)	51.7222	50.7432	43.8818	6.66163	7.31157	5.88615
PE2 (D839A)	2.57411	2.69961	2.10288	40.2384	41.9843	34.3212
PE2 (N863A)	2.18412	2.3416	1.83223	40.0747	43.3835	36.3499
PE2 (H840A)	1.62907	1.61053	1.89806	41.7116	42.5825	37.4055

## Sheet: Fig.3b
	Average frequencies of intended edits
	TS1	TS2	TS3	TS4	TS5	TS6	TS7	TS8	TS9	TS10	TS11	TS12
PE2 (H840A)	50.82	64.56	6.852	29.65	4.181	21.09	12.85	9.731	6.581	8.715	21.93	40.57
PE2 (N863A)	49.75	64.14	7.043	28.63	3.812	20.78	12.56	9.55	6.571	9.21	22.58	39.94
PE2 (D839A)	47.38	59.97	8.743	19.02	3.993	19.93	15.86	5.707	5.884	9.414	21.52	38.85
PE2 (N854A)	4.31	27.26	9.124	11.29	9.443	5.262	2.193	6.017	8.345	2.116	9.828	6.62
PE2 (H840A+N863A)	50.83	58.87	6.5	28.37	4.65	20.45	14.24	11.56	6.418	9.794	20.62	38.8
PE2 (D839A+H840A)	45.75	57.6	8.437	18.4	3.465	18.52	13.73	6.891	5.837	9.562	20.93	37.02
PE2 (H840A+N854A)	35.61	55.03	7.892	9.775	3.692	7.569	11.8	8.597	2.674	7.164	11.48	34.26
PE2 (D839A+N863A)	45.51	60.07	8.377	19.03	3.443	19	14.54	5.825	5.539	9.424	20.35	35.39
PE2 (N854A+N863A)	40.07	53.25	8.183	16.17	4.669	14.15	14.38	9.982	3.982	11.44	16.33	34.33
PE2 (D839A+H840A+N863A)	43.66	54.7	8.523	17.88	3.82	18.5	13.69	8.131	5.626	9.619	19	35.41
PE2 (H840A+N854A+N863A)	29.53	44.47	8.097	5.719	2.967	4.163	10.72	7.64	1.857	5.864	9.113	31.38
PE2 (D839A+H840A+N854A)	15.2	27.5	7.604	1.052	1.633	3.301	10.84	4.351	1.86	9.296	8.922	26.17
PE2 (D839A+N854A+N863A)	30.05	36	7.316	1.131	2.822	5.351	13.73	4.619	1.799	10.32	11.78	31.06
PE2 (D839A+H840A+N854A+N863A)	20.47	21.61	6.391	0.6322	2.562	2.866	12.18	2.845	1.198	6.761	7.986	28.19
PE2 (WT Cas9)	4.344	22.85	6.233	0.3009	6.465	6.245	1.311	2.358	10.01	1.297	7.201	4.431
Untreated	0.1819	0.1912	0.08074	0.101	0.07017	0.07191	0.05268	0.08239	0.04931	0.03892	0.05424	0.03505

## Sheet: Fig.3c
	Average frequencies of unwanted indel
	TS1	TS2	TS3	TS4	TS5	TS6	TS7	TS8	TS9	TS10	TS11	TS12
PE2 (H840A)	0.8776	0.1383	1.452	0.325	0.4177	0.09101	1.381	0.4254	0.1309	0.1798	0.02307	1.713
PE2 (N863A)	3.729	0.1686	2.192	0.3148	0.3645	0.0741	5.067	0.554	0.1831	0.3992	0.01771	2.119
PE2 (D839A)	0.386	0.1522	3.363	0.4942	0.762	0.1301	3.257	0.607	0.6014	1.24	0.04217	2.459
PE2 (N854A)	55.65	38.15	49.62	46.34	37.04	22.1	72.98	36.39	24.5	37.74	20.58	48.78
PE2 (H840A+N863A)	0.05643	0.06011	0.3931	0.2536	0.04972	0.04331	0.05105	0.1376	0.06952	0.1556	0.006605	1.527
PE2 (D839A+H840A)	0.141	0.0559	2.294	0.3046	0.3509	0.04454	0.409	0.1736	0.1729	0.09392	0.0123	1.538
PE2 (H840A+N854A)	0.03507	0.046	0.0691	0.1741	0.005389	0.01012	0.01799	0.04768	0.03194	0.02184	0.004031	1.413
PE2 (D839A+N863A)	0.1642	0.1156	2.589	0.3272	0.4698	0.05477	0.8981	0.2429	0.2865	0.4694	0.01686	1.639
PE2 (N854A+N863A)	0.135	0.06541	0.3915	0.1982	0.02414	0.02201	0.04987	0.03874	0.05059	0.3061	0	1.431
PE2 (D839A+H840A+N863A)	0.08612	0.05548	1.928	0.1898	0.1805	0.02666	0.2082	0.107	0.1729	0.184	0.004681	1.536
PE2 (H840A+N854A+N863A)	0.01618	0.02707	0.03378	0.199	0.0126	0.009145	0.004701	0.04517	0.04269	0.07517	0.01516	1.243
PE2 (D839A+H840A+N854A)	0.02809	0.04061	0.3278	0.1595	0.01353	0.00946	0.06405	0.01746	0.06048	0.2066	0	0.9724
PE2 (D839A+N854A+N863A)	0.068	0.04327	0.6222	0.167	0.02975	0.01088	0.09348	0.01322	0.06046	0.3049	0.009195	1.21
PE2 (D839A+H840A+N854A+N863A)	0.01192	0.03579	0.07119	0.17	0.00406	0.005199	0.0109	0.01498	0.02748	0.1061	0	1.178
PE2 (WT Cas9)	64.66	45.87	51.34	53.8	51.4	28.9	78.66	37.7	36.84	44.85	30.58	52.45
UNT	0.002485	0.008541	0.008508	0.1418	0	0	0	0.01543	0.04605	0.005047	0.0073	0

## Sheet: Fig.3d
	Frequency of the unwanted indel from the total edit (%)
	TS1	TS2	TS3	TS4	TS5	TS6	TS7	TS8	TS9	TS10	TS11	TS12
PE2 (H840A)	1.69756	0.213761	17.4855	1.08424	9.083	0.429677	9.70417	4.18849	1.95027	2.02141	0.105088	4.05127
PE2 (N863A)	6.97283	0.262173	23.7358	1.08759	8.7274	0.355326	28.7457	5.48298	2.71095	4.15435	0.078371	5.03816
PE2 (D839A)	0.808106	0.253151	27.7796	2.53252	16.0252	0.648551	17.0372	9.61356	9.27314	11.6388	0.195574	5.9527
PE2 (N854A)	92.8119	58.3244	84.4682	80.4095	79.6851	80.769	97.0827	85.8113	74.5928	94.6909	67.6796	88.0505
PE2 (H840A+N863A)	0.110894	0.102002	5.7028	0.885982	1.05794	0.211337	0.357217	1.17631	1.0716	1.56388	0.032022	3.78654
PE2 (D839A+H840A)	0.30725	0.096955	21.3773	1.62848	9.19573	0.23992	2.89271	2.45732	2.87692	0.972668	0.058733	3.9888
PE2 (H840A+N854A)	0.098387	0.083521	0.867971	1.74991	0.145752	0.133525	0.152226	0.551553	1.18037	0.303931	0.035101	3.96098
PE2 (D839A+N863A)	0.359503	0.192073	23.6093	1.69033	12.0068	0.287435	5.81743	4.00303	4.91803	4.74458	0.082782	4.42626
PE2 (N854A+N863A)	0.335779	0.122685	4.56586	1.21088	0.514368	0.155306	0.345603	0.386598	1.25453	2.60597	0	4.00157
PE2 (D839A+H840A+N863A)	0.196863	0.101323	18.448	1.05037	4.51194	0.143901	1.49804	1.29886	2.9816	1.87698	0.024631	4.15742
PE2 (H840A+N854A+N863A)	0.054762	0.060835	0.415458	3.36262	0.422876	0.219192	0.043833	0.587755	2.24721	1.26567	0.166079	3.8102
PE2 (D839A+H840A+N854A)	0.184462	0.147455	4.13273	13.1655	0.821728	0.285761	0.587396	0.399683	3.14921	2.17414	0	3.58259
PE2 (D839A+N854A+N863A)	0.225779	0.12005	7.83805	12.8659	1.04322	0.202914	0.676241	0.285392	3.25148	2.86967	0.077995	3.74961
PE2 (D839A+H840A+N854A+N863A)	0.058198	0.165344	1.10164	21.1917	0.158219	0.181074	0.089411	0.52378	2.24239	1.54505	0	4.01117
PE2 (WT Cas9)	93.7047	66.7491	89.1737	99.4438	88.8274	82.2308	98.3607	94.1135	78.6339	97.1894	80.9402	92.21

## Sheet: Fig.4a
	HEK3 +1 T to A
	Correct edit			Unwanted indel
PE3 (H840A)	34.1261	37.004	38.926	3.52708	3.11363	3.98666
PE3 (H840A+N863A)	33.7899	32.3691	31.7826	2.20783	2.04862	2.82209
PE3 (H840A+N854A)	5.14939	5.41782	5.30292	0.578035	0.749694	0.467995
PE3 (H840A+N854A+N863A)	3.95159	4.07345	3.67984	0.480909	0.401296	0.587056
UNT	0.061943	0.101253	0.052917	0.408618	0.341686	0.47619
	HEK3 +2 G to C
	Correct edit			Unwanted indel
PE3 (H840A)	18.0823	17.1217	17.8915	8.91281	8.0584	8.14494
PE3 (H840A+N863A)	16.0129	18.0316	16.7888	4.85631	5.72744	5.82018
PE3 (H840A+N854A)	6.89039	6.88907	6.85782	0.484694	0.67769	0.620708
PE3 (H840A+N854A+N863A)	6.26313	6.84105	5.91017	0.682415	0.617727	0.559771
UNT	0.049554	0.050627	0	0.408618	0.341686	0.47619
	HEK3 +3 A to T
	Correct edit			Unwanted indel
PE3 (H840A)	29.4508	29.7759	31.0897	5.42501	4.40852	4.43868
PE3 (H840A+N863A)	26.1522	26.3932	23.6735	2.86259	2.91249	2.51564
PE3 (H840A+N854A)	3.52899	3.92862	3.49794	0.467906	0.458431	0.604424
PE3 (H840A+N854A+N863A)	2.56799	2.84322	2.94521	0.581689	0.500948	0.647975
UNT	0.024777	0	0	0.408618	0.341686	0.47619
	HEK3 +5 G to A
	Correct edit			Unwanted indel
PE3 (H840A)	42.1858	45.7835	45.8635	3.42466	2.87733	2.7075
PE3 (H840A+N863A)	43.9108	44.0826	39.4087	2.2582	2.39513	1.98327
PE3 (H840A+N854A)	7.62511	9.17443	8.33556	0.549108	0.545503	0.453031
PE3 (H840A+N854A+N863A)	6.49586	6.92532	5.43625	0.556058	0.597803	0.417229
UNT	0.061943	0	0.119063	0.408618	0.341686	0.47619
	HEK3 +7 C to A
	Correct edit			Unwanted indel
PE3 (H840A)	7.57005	7.94442	9.02111	7.76031	6.97633	6.62437
PE3 (H840A+N863A)	7.93934	8.27566	6.91497	2.9184	3.99021	3.96067
PE3 (H840A+N854A)	1.81976	1.87383	1.89531	0.396089	0.537164	0.68255
PE3 (H840A+N854A+N863A)	2.07436	1.91915	1.58614	0.586701	0.694066	0.500061
UNT	0.049554	0.11391	0.17198	0.408618	0.341686	0.47619

## Sheet: Fig.4b
	RUNX1 +1 C to T
	Correct edit			Unwanted indel
PE3 (H840A)	15.1966	16.4717	17.3077	1.16897	1.29954	1.60256
PE3 (H840A+N863A)	9.31273	9.62214	9.35171	0.375397	0.252845	0.182815
PE3 (H840A+N854A)	2.27891	2.05128	1.99248	0.038845	0	0
PE3 (H840A+N854A+N863A)	1.1236	1.27507	1.08597	0	0	0
UNT	0.151005	0.037346	0.135455	0	0	0
	RUNX1 +2 G to A
	Correct edit			Unwanted indel
PE3 (H840A)	22.812	22.9291	25.1054	3.51501	4.23123	4.67828
PE3 (H840A+N863A)	15.3902	15.5853	13.9636	1.56925	1.44634	0.937245
PE3 (H840A+N854A)	5.78482	6.57325	6.12028	0.072613	0.050955	0
PE3 (H840A+N854A+N863A)	4.76008	4.29563	2.84017	0.025523	0.057854	0
UNT	0.278778	0.27387	0.158031	0	0	0
	RUNX1 +3 A to C
	Correct edit			Unwanted indel
PE3 (H840A)	25.9249	29.4983	29.1084	2.11602	2.5383	2.90665
PE3 (H840A+N863A)	18.1026	18.5107	16.4332	0.682842	1.01351	0.821659
PE3 (H840A+N854A)	4.78333	4.79018	4.53137	0	0.121441	0.02582
PE3 (H840A+N854A+N863A)	3.18262	2.87572	2.24719	0.050518	0	0.024426
UNT	0.058079	0.062243	0.05644	0	0	0
	RUNX1 +4 T to C
	Correct edit			Unwanted indel
PE3 (H840A)	37.7788	40.6365	41.8909	5.01761	5.73745	5.78267
PE3 (H840A+N863A)	39.2894	39.3024	35.9544	2.55686	2.70807	2.26518
PE3 (H840A+N854A)	13.9458	14.3611	14.5891	0.146413	0.069444	0.055157
PE3 (H840A+N854A+N863A)	9.01253	8.55283	7.71539	0.040415	0	0.025009
UNT	0.127773	0.112038	0.11288	0	0	0
	RUNX1 +6 G to C
	Correct edit			Unwanted indel
PE3 (H840A)	46.6374	49.5226	50.1929	0.026635	0.109111	0
PE3 (H840A+N863A)	45.6291	46.7218	44.6773	0	0	0
PE3 (H840A+N854A)	17.3773	17.9195	16.9277	0	0	0
PE3 (H840A+N854A+N863A)	10.746	10.2343	9.13462	0	0	0.024038
UNT	0.127773	0.18673	0.225759	0	0	0

[truncated: 41 more sheets: Fig.4c, Fig.4d, Fig.4e, Fig.4f, Fig.5a, Fig.5b, Fig.5c, Fig.5d, Fig.5e, Fig.5f, Fig.5g, Fig.5h, Fig.5i, Supple Fig.2, Supple Fig.2b, Supple Fig.2c, Supple Fig.2d, Supple Fig.2e, Supple Fig.2f, Supple Fig.3c …]
